# Supplementary material for: Systematic identification and analysis of WRKY transcription factors reveals the role of MrWRKY14 in Myrica rubra
Source: Front Plant Sci. 2025 May 30;16:1602750. doi: 10.3389/fpls.2025.1602750 (PMC12162600; doi:10.3389/fpls.2025.1602750)
Supplement: Supplementary Table 1 — Physicochemical properties analysis of WRKY proteins in bayberry. [file Table1.xlsx]

## Sheet: Supplementary Table 1
Subgroup	Gene Symbol	Gene ID	Molecular Weight (Da)	Amino Acid (aa)	Isoelectric Point	Subcellular localization
WRKY Ⅰa	MrWRKY38	KAB1211750.1	96507.9	840	5.89	Nuclear
	MrWRKY43	KAB1207048.1	66231.1	584	5.99	Integral membrane protein
	MrWRKY09	KAB1223950.1	67985.1	594	8.5	Cytoplasmic
	MrWRKY28	KAB1217484.1	27599.4	243	9.4	Nuclear
	MrWRKY14	KAB1224512.1	61018.1	551	6.3	Nuclear
	MrWRKY13	KAB1224511.1	62130.1	560	6.26	Nuclear
	MrWRKY12	KAB1224508.1	62263.2	561	6.34	Nuclear
	MrWRKY01	KAB1225722.1	64973	594	6.71	Nuclear
	MrWRKY24	KAB1214982.1	80227.5	747	6.05	Nuclear
	MrWRKY46	KAB1208060.1	58955.2	548	6.55	Nuclear
	MrWRKY36	KAB1211471.1	51249.7	469	6.71	Nuclear
	MrWRKY55	KAB1199110.1	64049.1	590	8.02	Nuclear
	MrWRKY31	KAB1208675.1	52516	479	5.45	Nuclear
	MrWRKY08	KAB1223928.1	53312	486	8.66	Nuclear
WRKY Ⅰb	MrWRKY21	KAB1219503.1	22011.2	193	9.46	Chloroplast
	MrWRKY44	KAB1207745.1	19953.4	176	9.36	Cytoplasmic
	MrWRKY26	KAB1215412.1	14922.8	135	9.77	Cytoplasmic
	MrWRKY32	KAB1209632.1	34710.4	310	6.42	Nuclear
	MrWRKY54	KAB1201601.1	35816	320	6.09	Nuclear
	MrWRKY04	KAB1222025.1	38898.8	352	5.66	Nuclear
	MrWRKY35	KAB1210428.1	26552	232	9.02	Nuclear
	MrWRKY02	KAB1227727.1	14879.2	131	6.29	Nuclear
	MrWRKY30	KAB1208674.1	30642.8	280	4.94	Chloroplast
	MrWRKY11	KAB1224127.1	15057.8	134	5.18	Chloroplast thylakoid membrane
WRKY Ⅱa	MrWRKY45	KAB1208015.1	108143	990	5.97	Nuclear
	MrWRKY37	KAB1211646.1	64084.2	585	5.86	Nuclear
	MrWRKY42	KAB1206987.1	57918.7	522	5.11	Nuclear
	MrWRKY51	KAB1204695.1	28013.5	251	9.21	Nuclear
	MrWRKY50	KAB1204694.1	34933	311	8.1	Nuclear
	MrWRKY19	KAB1218799.1	34699.9	313	8.59	Cytoplasmic
	MrWRKY40	KAB1206177.1	60639.4	547	6.43	Nuclear
	MrWRKY41	KAB1206205.1	56623.7	511	6.6	Nuclear
	MrWRKY10	KAB1224094.1	56323.6	520	6.55	Nuclear
	MrWRKY53	KAB1228302.1	68024.7	627	7.61	Nuclear
	MrWRKY03	KAB1221752.1	63417.5	588	6.23	Nuclear
WRKY Ⅱb	MrWRKY49	KAB1204441.1	36933	343	9.64	Cytoplasmic
	MrWRKY48	KAB1204309.1	34938.8	318	9.89	Nuclear
	MrWRKY23	KAB1220321.1	39193.4	362	9.33	Cytoplasmic
	MrWRKY33	KAB1210168.1	38723.8	345	9.56	Nuclear
	MrWRKY47	KAB1202609.1	29330.6	259	5.2	Nuclear
	MrWRKY52	KAB1228308.1	46727	430	6.02	Nuclear
	MrWRKY25	KAB1215371.1	33942.9	303	5.22	Nuclear
	MrWRKY20	KAB1219498.1	36235.9	331	5.87	Nuclear
	MrWRKY05	KAB1222907.1	49169.4	459	5.23	Nuclear
	MrWRKY29	KAB1214767.1	36422.3	331	9.64	Cytoplasmic
WRKY Ⅲ	MrWRKY39	KAB1204982.1	29320.5	266	6.18	Nuclear
	MrWRKY34	KAB1210408.1	15190.1	136	6.55	Chloroplast
	MrWRKY22	KAB1219593.1	40022.7	357	5.63	Nuclear
	MrWRKY27	KAB1215471.1	39970.3	359	5.47	Nuclear
	MrWRKY18	KAB1217576.1	38603.1	354	5.65	Nuclear
	MrWRKY17	KAB1217575.1	35598.7	318	5.33	Nuclear
	MrWRKY06	KAB1223401.1	34469.7	305	6.89	Cytoplasmic
	MrWRKY15	KAB1224652.1	33665.7	297	6.63	Nuclear
	MrWRKY07	KAB1223402.1	32288.9	280	6.19	Nuclear
	MrWRKY16	KAB1224654.1	31867.4	284	5.99	Nuclear
